# Supplementary material for: Raw Eggs To Support Postexercise Recovery in Healthy Young Men: Did Rocky Get It Right or Wrong?
Source: J Nutr. 2022 Aug 9;152(11):2376–86. doi: 10.1093/jn/nxac174 (PMC9644172; doi:10.1093/jn/nxac174)
Supplement: nxac174_Supplemental_Files [file nxac174_supplemental_files.zip]

Archive with 3 entries (3 files):
- Supplementary_Figure_1.pptx
- Supplementary_Figure_2.pdf
- Supplementary_Figure_2_Legend_for_publication.docx
